# Supplementary material for: Gluconeogenic enzyme PCK1 supports S-adenosylmethionine biosynthesis and promotes H3K9me3 modification to suppress hepatocellular carcinoma progression
Source: J Clin Invest. 2023 Jul 3;133(13):e161713. doi: 10.1172/JCI161713 (PMC10313362; doi:10.1172/JCI161713)
Supplement: Supporting data values [file jci-133-161713-s026.xlsx]

## Sheet: Fig1
Fig1A	PLC/PRF/5
	Densitometric analysis of H3K9me3/H3									Mean			SEM
	Parental			PKO1			PKO2			Parental	PKO1	PKO2	Parental	PKO1	PKO2
	1.90725	1.72854	1.75904	0.441117	0.843376	0.639722	0.619607	0.480346	0.619015	1.79828	0.641405	0.572989	0.0780562	0.164226	0.0655092
	SNU449
	Densitometric analysis of H3K9me3/H3									Mean			SEM
	Parental			PKO1			PKO2			Parental	PKO1	PKO2	Parental	PKO1	PKO2
	1.82826	1.77226	1.60631	0.524307	0.567319	0.680017	0.660234	0.663458	0.758703	1.73561	0.590548	0.694132	0.0942438	0.0656561	0.0456778
Fig1B	SK-Hep1
	Densitometric analysis of H3K9me3/H3												Mean				SEM
	MOCK			AdGFP			AdPCK1			AdG309R			MOCK	AdGFP	AdPCK1	AdG309R	MOCK	AdGFP	AdPCK1	AdG309R
	0.582856	0.722891	0.63464	0.785091	0.653687	0.672525	1.8467	2.08269	2.04985	0.766925	0.568723	0.658673	0.646796	0.703768	1.99308	0.664774	0.0578117	0.0580163	0.10437	0.0810307
	MHCC97H
	Densitometric analysis of H3K9me3/H3												Mean				SEM
	MOCK			AdGFP			AdPCK1			AdG309R			MOCK	AdGFP	AdPCK1	AdG309R	MOCK	AdGFP	AdPCK1	AdG309R
	0.781951	0.807348	0.782846	0.765753	0.800924	0.645349	1.57794	1.58109	1.94272	0.860696	0.784172	0.623056	0.790715	0.737342	1.70058	0.755975	0.011767	0.0666147	0.171221	0.0990438
Fig1C	liver tumors from DEN/PB-induced WT and Pck1-LKO mice
	Densitometric analysis of H3K9me3/H3												Mean		SEM
	WT						LKO						WT	LKO	WT	LKO
	1.20841	1.50976	1.54997	1.85093	1.34836	1.63166	0.502477	0.201612	0.646516	0.358071	0.842912	0.34696	1.51652	0.483091	0.203904	0.212111
Fig1F	SK-Hep1
	(unbiased LC-MS) Relative metabolites level													Mean		SEM
		AdGFP						AdPCK1						AdGFP	AdPCK1	AdGFP	AdPCK1
	2PG	1.59441	0.741151	0.860385	0.813708	1.01877	0.971579	2.70583	2.21781	1.84333	1.26273	1.77382	1.53515	1	1.88978	0.281567	0.466922
	Serine	1.20892	0.98964	0.966282	0.894206	0.980608	0.960347	1.29539	1.5328	1.57729	1.48477	1.28663	1.469	1	1.44098	0.0983458	0.111605
	Glycine	1.21317	0.95016	1.0698	1.05964	0.814303	0.892924	1.58657	1.31965	1.7644	1.71961	1.07328	1.10739	1	1.42848	0.130578	0.278
Fig1G	PLC/PRF/5
	(targeted LC-MS) Relative metabolites level																			Mean			SEM
		Parental						PKO1						PKO2						Parental	PKO1	PKO2	Parental	PKO1	PKO2
	Serine	0.95794	0.985251	1.00681	1.0031	1.03996	1.00695	0.408852	0.395477	0.382505	0.382994	0.392648	0.382919	0.509901	0.491879	0.524223	0.527057	0.535598	0.532345	1	0.390899	0.520167	0.02479	0.00951288	0.0150329
	Glycine	0.971967	1.01722	0.986268	1.00996	1.00991	1.00468	0.755096	0.721806	0.717813	0.749722	0.720214	0.762049	0.921598	0.932881	0.934861	0.902512	0.95629	0.911092	1	0.737783	0.926539	0.0157591	0.0182292	0.0174878
	Methionine	1.15772	0.983993	0.973298	0.96986	0.919564	0.995561	0.5969	0.572451	0.55625	0.566565	0.565312	0.547566	0.656345	0.646379	0.606312	0.634344	0.626476	0.617443	1	0.567507	0.631216	0.0744358	0.0153756	0.01685
	SAM	1.71108	0.990431	0.847914	0.880429	0.786354	0.783794	0.43332	0.425707	0.315676	0.358939	0.340189	0.379942	0.461425	0.245116	0.525672	0.542864	0.386007	0.451106	1	0.375629	0.435365	0.325459	0.0427855	0.0993892
	SAH	1.81184	1.0375	0.911732	0.900795	0.767663	0.570465	0.506183	0.33266	0.315758	0.240974	0.232088	0.220903	0.181383	0.181849	0.144193	0.168583	0.145281	0.12288	1	0.308095	0.157361	0.390856	0.0981372	0.0216447
Fig1H	SK-Hep1
	(targeted LC-MS) Relative metabolites level																									Mean				SEM
		MOCK						AdGFP						AdPCK1						AdG309R						MOCK	AdGFP	AdPCK1	AdG309R	MOCK	AdGFP	AdPCK1	AdG309R
	Serine	0.994153	0.986526	0.979196	1.01257	1.00989	1.01766	1.02242	1.01602	1.0061	0.996935	1.01328	1.02171	1.41383	1.42785	1.41578	1.43655	1.42431	1.43459	1.05572	1.05077	1.04454	1.05294	1.05577	1.04889	1	1.01274	1.42548	1.05144	0.0142379	0.00893609	0.00858618	0.00395453
	Glycine	0.93931	0.97765	0.993286	1.02923	1.02631	1.03422	1.05609	1.06273	1.07107	1.07803	1.10267	1.08289	1.6135	1.66475	1.67223	1.67549	1.66794	1.68701	1.15886	1.1492	1.1489	1.17864	1.17828	1.16175	1	1.07558	1.66349	1.16261	0.0340222	0.0150482	0.0234308	0.0121467
	Methionine	1.05746	1.00292	0.998605	1.01876	0.979796	0.942447	0.994825	1.00148	0.950277	1.03136	0.965216	0.966206	5.97921	5.97696	5.7742	5.83576	5.97588	5.89389	0.935877	0.942717	0.984386	0.936057	0.955767	0.958646	1	0.984896	5.90598	0.952242	0.0350836	0.027289	0.0793003	0.0168677
	SAM	1.12093	1.05047	0.97717	0.735076	1.05008	1.06628	1.09024	1.04781	0.892988	1.07005	1.02951	1.02218	2.36044	2.09874	2.23425	2.29723	2.37118	2.32764	0.956958	0.951771	0.975739	1.09563	0.949425	0.989438	1	1.02546	2.28158	0.986493	0.125683	0.063588	0.0933482	0.0508055
	SAH	1.0269	1.05461	0.992271	1.0522	0.979924	0.894098	0.894098	0.832062	1.67286	1.52138	0.756475	0.785083	2.47962	2.34772	2.51516	2.63381	2.5254	2.70909	0.941377	0.769123	0.613431	0.726059	0.656194	0.621863	1	1.07699	2.53513	0.721341	0.0549371	0.372809	0.114526	0.11292

## Sheet: Fig2
Fig2A	SK-Hep1
	13C-labeled (rel. to control)/U5-[13C]-glutamine									Mean		SEM
		AdGFP				AdPCK1				AdGFP	AdPCK1	AdGFP	AdPCK1
	M+4 OAA	1	1.03766	1.07986	1.09807	0.775194	0.890356	0.621665	0.842781	1.0539	0.782499	0.0380596	0.101474
	M+2 3PG	0	0	1	0.209057	0.702893	1.96352	1.44981	0.864403	0.302264	1.24516	0.41178	0.499238
	M+1 Met	1	1.06466	0.144603	0.00728106	0.749491	2.35438	3.78462	3.01477	0.554137	2.47581	0.481197	1.11785
	M+1 SAM	1	0	0	0	0.428805	2.59551	1.25321	2.64648	0.25	1.731	0.433013	0.93668
Fig2B	SK-Hep1
	13C-labeled (rel. to control)/U3-[13C]-pyruvate									Mean		SEM
		AdGFP				AdPCK1				AdGFP	AdPCK1	AdGFP	AdPCK1
	M+2 3PG	1	2.6788	2.82006	0	2.99825	6.22718	4.72532	5.71307	1.62472	4.91596	1.18004	1.23173
	M+2 Serine	0.947598	0.544111	1	0	5.1133	2.79306	2.37591	4.95142	0.622927	3.80842	0.400576	1.23412
	M+1 Met	1	4.13302	4.80766	0	6.61462	10.268	8.6694	8.9433	2.48517	8.62384	2.03047	1.30809
	M+1 SAM	1	1.5541	0.191288	0.729781	2.4273	2.36442	1.78982	2.46911	0.868793	2.26266	0.491224	0.275526
Fig2D	PLC/PRF/5
	(targeted LC-MS) Relative SAM level							Mean	SEM
	Parental	0.961345	1.12741	0.99847	1.03962	0.952843	0.920318	1	0.0681566
	PKO	0.520562	0.571286	0.522043	0.27158	0.612635	0.281627	0.463289	0.135679
	PKO+3PG	1.47272	1.60047	1.0641	0.942166	0.926181	0.807929	1.13559	0.295383
Fig2E	PLC/PRF/5
	Densitometric analysis of H3K9me3/H3
		Parental	PKO	PKO+PEP	PKO+3PG	PKO+Ser	PKO+Met	PKO+SAM	PKO+SAH
	Densitometric analysis of H3K9me3/H3	1.55251	0.564141	0.775317	1.30871	0.920008	1.04897	1.48862	0.373951
		1.31004	0.595699	0.989468	1.3281	0.925052	0.94928	1.37218	0.523143
		1.38453	0.33621	1.13139	1.33144	1.17155	0.832642	1.30174	0.59228
	Mean	1.41569	0.498683	0.965391	1.32275	1.00554	0.94363	1.38751	0.496458
	SEM	0.10141	0.115606	0.146359	0.0100202	0.117408	0.0884046	0.0770607	0.091108
Fig2F	SK-Hep1
	Densitometric analysis of H3K9me3/H3
	Densitometric analysis of H3K9me3/H3	MOCK		AdGFP		AdPCK1		AdG309R
		lenti-sgV2	sg-PHGDH	lenti-sgV2	sg-PHGDH	lenti-sgV2	sg-PHGDH	lenti-sgV2	sg-PHGDH
		1.01721	0.602229	0.871545	0.571499	2.76256	0.571893	0.951884	0.585977
		0.919208	0.49801	0.873776	0.503975	3.22953	0.800787	0.815799	0.506164
		1.04068	0.571817	1.12225	0.728964	2.19779	0.752859	1.05551	0.457703
	Mean	0.992367	0.557352	0.955856	0.601479	2.72996	0.708513	0.941064	0.516615
	SEM	0.0526114	0.0437593	0.11766	0.0942662	0.421838	0.0985666	0.0981601	0.0528864
Fig2G	PLC/PRF/5
	Enzyme activity of H3K9 methyltransferase (ng/h/mg)									Mean			SEM
	Parental			PKO1			PKO2			Parental	PKO1	PKO2	Parental	PKO1	PKO2
	28.2813	24.5885	28.3326	18.3778	16.9601	15.7155	20.8929	PKO/SUV-KO	20.3895	27.0675	17.0178	20.6412	1.75303	1.08763	0.251705
	SK-Hep1
	Enzyme activity of H3K9 methyltransferase (ng/h/mg)												Mean				SEM
	MOCK			AdGFP			AdPCK1			AdG309R			MOCK	AdGFP	AdPCK1	AdG309R	MOCK	AdGFP	AdPCK1	AdG309R
	9.46749	11.1504	13.3201	10.8615	11.9207	14.4768	17.5733	16.187	17.2285	12.8944	12.3801	12.7304	11.3126	12.4197	16.9963	12.6683	1.57698	1.51755	0.589293	0.2145
Fig2H	PLC/PRF/5
	Densitometric analysis of H3K9me3/H3
	Densitometric analysis of H3K9me3/H3	Parental	SUVKO	PKO	PKO/SUVKO	Parental+SAM	SUVKO+SAM	PKO+SAM	PKO/SUVKO+SAM
		1.54364	0.693084	0.654793	0.645561	1.65535	0.721066	1.418	0.667604
		1.48723	0.547358	0.572171	0.551574	1.96577	0.624479	1.60914	0.65022
		1.68376	0.567499	0.531884	0.541814	1.94997	0.539193	1.65777	0.504326
	Mean	1.57154	0.602647	0.586282	0.57965	1.85703	0.628246	1.56163	0.607383
	SEM	0.0826228	0.0644752	0.0511598	0.0467764	0.142755	0.0742968	0.103489	0.0732174
Fig2I	PLC/PRF/5 cell growth
		Parental			PKO			PKO/SUV-KO			PKO+SAM			PKO/SUV-KO+SAM			Mean					SEM
	Day 1	0.786183	0.82954	0.79536	0.817912	0.755072	0.811758	0.789789	0.799772	0.774077	0.794485	0.798856	0.79259	0.811631	0.81676	0.826214	Parental	PKO	PKO/SUV-KO	PKO+SAM	PKO/SUV-KO+SAM	Parental	PKO	PKO/SUV-KO	PKO+SAM	PKO/SUV-KO+SAM
	Day 2	1.63831	1.55204	1.5482	1.74324	1.75496	1.98374	2.0595	1.84933	1.92343	1.58898	1.6996	1.68626	2.03818	1.98502	2.05144
	Day 3	4.21389	4.2287	4.28826	5.74773	5.84338	5.53885	9.86769	8.67859	8.1555	4.62365	4.46753	4.43248	8.00059	8.0054	7.00386
	Day 4	7.16813	7.5858	8.50612	12.1484	13.174	11.1812	15.918	14.1664	13.2246	9.41124	8.22479	7.89514	13.9479	14.0671	13.1895
	Day 5	12.0881	12.893	11.8059	16.1475	17.8982	15.708	18.7844	19.2271	18.2428	13.846	12.6376	12.5385	19.0606	19.1281	18.3715	12.2624	16.5846	18.7515	13.0074	18.8534	0.460575	0.946023	0.402519	0.594385	0.341846
Fig2J	PLC/PRF/5
		colony formation assays			Mean	SEM			transwell assays			Mean	SEM			wound scratch assays			Mean	SEM
	Parental	121	117	105	114.333	6.79869		Parental	0.955307	1.06402	0.980678	1	0.0464357		Parental	36.6667	33.8095	35.6808	35.3856	1.18494
	PCK1-KO	209	198	187	198	8.98146		PCK1-KO	1.35627	1.26718	1.22751	1.28365	0.0538405		PCK1-KO	58.2938	56.1905	52.8037	55.7627	2.26164
	PKO/SKO	267	249	252	256	7.87401		PKO/SKO	1.44318	1.58033	1.58038	1.53463	0.0646648		PKO/SKO	75.7143	77.4648	75.3555	76.1782	0.921492
	Parental+SAM	72	89	67	76	9.4163		Parental+SAM	0.850039	0.604268	0.583508	0.679272	0.121048		Parental+SAM	20.7547	17.2249	19.3396	19.1064	1.45045
	PCK1-KO+SAM	89	107	78	91.3333	11.9536		PCK1-KO+SAM	0.940821	0.845977	0.679345	0.822048	0.10808		PCK1-KO+SAM	34.5972	33.8095	29.3269	32.5779	2.32115
	PKO/SKO+SAM	271	258	259	262.667	5.90668		PKO/SKO+SAM	1.43344	1.30161	1.44977	1.39494	0.066332		PKO/SKO+SAM	78.3654	77.0335	77.512	77.6369	0.550878

## Sheet: Fig.3
Fig3E	PLC/PRF/5
	Relative S100A11 mRNA Level									Mean			SEM
	Parental			PKO1			PKO2			Parental	PKO1	PKO2	Parental	PKO1	PKO2
	1.16026	0.943057	0.896685	2.65149	2.49182	2.24418	2.44099	2.19016	2.31318	1	2.4625	2.31478	0.114889	0.167571	0.102404
	SK-Hep1
	Relative S100A11 mRNA Level												Mean				SEM
	MOCK			AdGFP			AdPCK1			AdG309R			MOCK	AdGFP	AdPCK1	AdG309R	MOCK	AdGFP	AdPCK1	AdG309R
	0.960617	0.971017	1.06837	0.91994	0.996611	0.981923	0.537371	0.540601	0.566684	0.902575	0.962781	0.964375	1	0.966158	0.548219	0.943244	0.0485285	0.0332268	0.0131233	0.0287647

## Sheet: Fig4
Fig4A	PLC/PRF/5
	Densitometric analysis of S100A11/β-actin									Mean			SEM
	Parental			PKO1			PKO2			Parental	PKO1	PKO2	Parental	PKO1	PKO2
	0.477214	0.36002	0.411835	1.29883	1.32	1.35249	1.20515	1.35801	1.22108	0.416356	1.32378	1.26142	0.0479509	0.0220679	0.0686129
	PLC/PRF/5
	Densitometric analysis of H3K9me3/H3									Mean			SEM
	Parental			PKO1			PKO2			Parental	PKO1	PKO2	Parental	PKO1	PKO2
	1.9005	1.64856	1.99343	0.502562	0.771175	0.56196	0.61861	0.601197	0.525794	1.84749	0.611899	0.581867	0.145695	0.115206	0.0402818
	SK-Hep1
	Densitometric analysis of S100A11/β-actin												Mean				SEM
	MOCK			AdGFP			AdPCK1			AdG309R			MOCK	AdGFP	AdPCK1	AdG309R	MOCK	AdGFP	AdPCK1	AdG309R
	1.16692	1.0372	1.1784	1.20632	1.14807	1.19863	0.48865	0.633695	0.582249	1.12256	1.17295	1.07102	1.1275	1.18434	0.568198	1.12218	0.0640293	0.0258388	0.0600421	0.041614
	SK-Hep1
	Densitometric analysis of H3K9me3/H3												Mean				SEM
	MOCK			AdGFP			AdPCK1			AdG309R			MOCK	AdGFP	AdPCK1	AdG309R	MOCK	AdGFP	AdPCK1	AdG309R
	0.595509	0.600506	0.707019	0.611599	0.752264	0.53882	2.08321	1.85755	1.87929	0.74438	0.804358	0.844974	0.634345	0.634228	1.94002	0.797904	0.051429	0.0885951	0.10164	0.0413201
Fig4C	PLC/PRF/5
	CHIP-qPCR							Mean		SEM
		Parental			PKO			Parental	PKO	Parental	PKO
	f(+0.4kb)	0.03	0.02	0.02	0.03	0.03	0.04	0.0233333	0.0333333	0.00471405	0.00471405
	e(+0.2kb)	0.91	0.76	0.81	0.51	0.38	0.37	0.826667	0.42	0.062361	0.0637704
	d(-0.2kb)	0.76	0.64	0.63	0.3	0.24	0.23	0.676667	0.256667	0.0590668	0.0309121
	c(-0.4kb)	0.05	0.02	0.05	0.02	0.02	0.05	0.04	0.03	0.0141421	0.0141421
	b(-1.2kb)	0.03	0.02	0.01	0.01	0.03	0.03	0.02	0.0233333	0.00816497	0.00942809
	a(-1.5kb)	0.02	0.02	0.07	0.01	0.01	0.05	0.0366667	0.0233333	0.0235702	0.0188562
Fig4D	PLC/PRF/5
	CHIP-qPCR							Mean		SEM
		CHIP			IgG			CHIP	IgG	CHIP	IgG
	Parental	0.893867	0.924828	0.924699	0.0024183	0.000507	0.000398	0.914465	0.00110777	0.0145649	0.000927755
	PKO	0.449717	0.438689	0.553123	0.0009388	0.000538	0.000458	0.48051	0.000644933	0.0515424	0.000210346
	PKO/SUV-KO	0.276977	0.22827	0.209072	0.0014842	0.000433	0.000397	0.238106	0.0007714	0.0285812	0.00050424
	Parental+SAM	1.20217	1.38812	1.17034	0.0006908	0.000771	0.000798	1.25354	0.000753267	0.0960431	4.55252e-05
	PKO+SAM	0.825515	0.891008	0.770675	0.0005923	0.000395	0.000631	0.829066	0.000539433	0.0491899	0.000103345
	PKO/SUV-KO+SAM	0.234435	0.213447	0.207023	0.0003549	0.000341	0.000379	0.218302	0.0003583	0.0117057	1.56986e-05
Fig4E	PLC/PRF/5
	Relative S100A11 mRNA Levels				Mean	SEM
	Parental	1.03731	0.776905	1.18579	1	0.168997
	PKO	2.20198	1.98366	2.35244	2.17936	0.1514
	PKO/SUV-KO	2.40285	2.3718	2.4088	2.39448	0.0162213
	Parental+SAM	0.900708	0.854194	1.2451	1	0.174347
	PKO+SAM	1.21955	1.40125	1.25443	1.29174	0.0787304
	PKO/SUV-KO+SAM	2.03292	1.98681	2.22759	2.08244	0.10435
Fig4F	PLC/PRF/5
	Densitometric analysis of S100A11/β-actin				Mean	SEM		Densitometric analysis of H3K9me3/H3				Mean	SEM
	Parental	0.45644	0.59154	0.458366	0.502115	0.0632374		Parental	1.47832	1.61987	1.41188	1.50335	0.0867393
	PKO	1.52909	1.46009	1.59836	1.52918	0.0564508		PKO	0.503893	0.408244	0.544346	0.485494	0.057066
	PKO/SUV-KO	1.58094	1.4328	1.60769	1.54048	0.0769138		PKO/SUV-KO	0.471168	0.393354	0.543361	0.469294	0.0612546
	Parental+SAM	0.320578	0.371069	0.25837	0.316673	0.0460919		Parental+SAM	1.66277	1.76591	1.57903	1.66924	0.0764306
	PKO+SAM	0.518483	0.720487	0.501404	0.580125	0.099496		PKO+SAM	1.35396	1.40228	1.31803	1.35809	0.0345193
	PKO/SUV-KO+SAM	1.6131	1.43479	1.51888	1.52226	0.0728373		PKO/SUV-KO+SAM	0.515263	0.399958	0.581346	0.498855	0.0749544

## Sheet: Fig5
Fig5B	PLC/PRF/5 cell growth
		Parental			S100KO			PKO			PKO/S100KO			Mean				SEM	SEM
	Day 1	0.830891	0.786998	0.748233	0.781432	0.779137	0.833988	0.791786	0.80901	0.83148	0.795893	0.824852	0.786298	Parental	S100KO	PKO	PKO/S100KO	Parental	S100KO	PKO	PKO/S100KO
	Day 2	1.45479	1.37669	1.74065	1.82201	1.99378	1.82896	2.37938	2.18249	2.42639	2.09877	2.02223	2.16679
	Day 3	4.2735	4.35642	4.86284	3.92844	4.1012	4.41296	5.72634	6.18678	6.76431	4.45649	4.67285	4.5145
	Day 4	8.07717	8.5275	8.72509	6.46185	6.83148	6.32096	11.0079	11.4535	13.2489	7.64073	7.4316	7.76785
	Day 5	11.7123	12.3614	12.4209	8.83832	10.0449	9.24438	14.7592	15.7567	16.7183	10.815	11.6608	11.5371	12.1649	9.37587	15.7448	11.3376	0.320915	0.50128	0.799819	0.372986
Fig5C	PLC/PRF/5
		colony formation assays			Mean	SEM			transwell assays			Mean	SEM			wound scratch assays			Mean	SEM
	Parental	110	96	105	103.667	5.79272		Parental	1.1549	0.91046	0.934641	1	0.109974		Parental	38.3333	39.6694	42.2764	40.0931	1.63739
	S100KO	85	80	95	86.6667	6.2361		S100KO	0.798159	0.605873	0.692905	0.698979	0.0786179		S100KO	37.3984	35.5372	36.0656	36.3337	0.783124
	PKO	190	210	198	199.333	8.21922		PKO	1.63243	1.57488	1.73683	1.64805	0.0670313		PKO	61.2903	59.5041	58.1967	59.6637	1.26799
	PKO/S100KO	88	92	102	94	5.88784		PKO/S100KO	0.908053	1.014	0.815784	0.912613	0.0809868		PKO/S100KO	33.8983	39.5161	44.7154	39.3766	4.41718
Fig5E		Liver weight(g) in orthotopic HCC model						Mean	SEM
	Parental	2.09	2.11	1.78	2.28	1.67	2.05	1.99667	0.207498
	S100KO	1.68	1.78	1.62	1.85	2.15	1.81	1.815	0.168795
	PKO	2.82	2.59	2.53	2.12	2.63	2.52	2.535	0.210456
	PKO/S100KO	1.69	1.56	1.89	2.16	1.71	2.24	1.875	0.250117
Fig5F		Tumor number in orthotopic HCC model						Mean	SEM
	Parental	8	9	5	8	8	7	7.5	1.25831
	S100KO	5	2	5	9	3	4	4.66667	2.21108
	PKO	12	15	14	25	15	19	16.6667	4.26875
	PKO/S100KO	7	5	3	12	8	7	7	2.76887
Fig5I		Number of metastatic nodules in lung metastasis models						Mean	SEM
	Parental	4	3	6	2	5	3	3.83333	1.34371
	S100KO	2	3	2	2	1	3	2.16667	0.687184
	PKO	8	10	15	7	14	9	10.5	2.98608
	PKO/S100KO	3	6	4	2	6	3	4	1.52753

## Sheet: Fig6
Fig6B	PLC/PRF/5
	Relative mRNA Levels													Mean				SEM
		Parental			PKO			PKO/S100-KO1			PKO1/S100-KO2			Parental	PKO	PKO/S100-KO1	PKO1/S100-KO2	Parental	PKO	PKO/S100-KO1	PKO1/S100-KO2
	S100A11	1.06485	0.966309	0.968837	2.90264	2.7472	3.17402	1.61114	1.31452	0.951188	0.503795	0.959716	1.07798	1	2.94129	1.29228	0.847164	0.0458703	0.176379	0.269882	0.247552
	PIK3R5	0.883574	0.982053	1.13437	1.75836	1.66728	1.70185	1.01318	0.878683	0.927312	1.33493	1.21478	1.12373	1	1.70916	0.939727	1.22448	0.103171	0.0375388	0.0556068	0.0864956
	AKT1	0.995702	0.980819	1.02348	1.54113	1.64358	1.68869	1.21639	0.895435	1.02609	0.788424	0.693623	0.712084	1	1.62447	1.04597	0.731377	0.0176789	0.061736	0.131781	0.0410366
	AKT2	0.968605	1.05269	0.978708	0.951649	0.791711	0.821247	1.31257	1.40321	1.25185	0.806424	1.11546	0.929968	1	0.854869	1.32254	0.950618	0.0374829	0.0694883	0.0621929	0.127006
	AKT3	1.11344	1.03253	0.854028	0.934426	1.02729	1.02211	1.1443	1.10704	1.37076	1.20065	0.986417	0.806238	1	0.994608	1.20737	0.997768	0.108374	0.0426076	0.116535	0.161217
	p21	0.863871	1.15584	0.980291	0.197867	0.195686	0.230617	0.842484	0.811088	0.980129	0.779321	0.888649	0.907559	1	0.208057	0.8779	0.85851	0.120007	0.0159774	0.0734142	0.0565247
	MMP11	0.79378	1.25306	0.953157	1.54309	1.69117	1.63406	1.00685	1.40804	0.966492	1.05316	0.990596	0.788097	1	1.62277	1.12713	0.943952	0.190405	0.0609797	0.199315	0.113127
Fig6C	SK-Hep1
	Relative mRNA Levels																Mean					SEM
		MOCK			AdGFP			AdPCK1			AdG309R			AdPCK1+S100-OE			MOCK	AdGFP	AdPCK1	AdG309R	AdPCK1+S100-OE	MOCK	AdGFP	AdPCK1	AdG309R	AdPCK1+S100-OE
	S100A11	1.07175	0.958616	0.969635	0.95168	1.08912	1.1019	0.508462	0.443815	0.396685	0.975619	1.06212	1.02691	1.65735	1.47785	1.3707	1	1.04757	0.449654	1.02155	1.50196	0.0509333	0.0680039	0.0458192	0.035518	0.11826
	PIK3R5	0.988252	1.08843	0.923321	0.918696	0.937563	1.0814	0.581685	0.509012	0.548056	0.78582	0.730465	1.05409	0.939567	0.894055	0.838308	1	0.979219	0.546251	0.856792	0.890643	0.0679136	0.0726612	0.0296962	0.14133	0.0414092
	AKT1	1.07028	1.08403	0.845691	0.948897	0.928373	1.05695	0.462728	0.594738	0.441619	1.03798	0.879144	0.972908	1.07778	1.26994	0.809297	1	0.978074	0.499695	0.963342	1.05234	0.109258	0.0564015	0.067756	0.0651945	0.188915
	AKT2	1.11166	0.968554	0.919787	1.16692	1.09829	0.988918	0.805648	1.16639	0.728415	0.967149	0.856463	0.938504	1.09239	0.848837	0.885781	1	1.08471	0.900152	0.920706	0.942337	0.0814262	0.0732997	0.190883	0.0469073	0.107172
	AKT3	1.13813	0.860333	1.00154	1.21401	1.13861	1.22838	0.766179	0.522497	1.03296	1.09527	0.861965	0.973001	1.21604	0.985851	1.27489	1	1.19367	0.773877	0.976745	1.15892	0.113414	0.039372	0.208465	0.0952832	0.124718
	p21	0.962981	1.02017	1.01685	0.842659	1.15452	1.04516	2.05659	1.86615	1.96126	0.870017	0.778613	1.00215	1.1564	1.17665	1.18852	1	1.01411	1.96133	0.883593	1.17386	0.0262113	0.129197	0.077746	0.0917613	0.013262
	MMP11	1.05817	1.05974	0.88209	1.236	1.11392	1.20054	0.629064	0.673703	0.604202	0.983225	1.35796	1.24746	1.4281	0.946019	1.00872	1	1.18349	0.635656	1.19622	1.12761	0.0833776	0.051277	0.0287539	0.157217	0.214013

## Sheet: Fig7
Fig7C	Liver Weight (g) and Tumor number of DEN/CCL4/PB induced HCC mouse
		WT	Pck1-LKO	Pck1-LKO+SAM	Pck1-LKO+sgCon	Pck1-KO+sg-S10			WT	Pck1-LKO	Pck1-LKO+SAM	Pck1-LKO+sgCon	Pck1-KO+sg-S10
	liver weight（g）	2.29	4.64	2.42	5.79	2.63		Tumor number	8	38	16	34	9
		2.14	3.28	2.27	5.4	3.2			9	27	5	30	10
		2.33	4.1	2.48	4.13	2.53			11	24	6	35	13
		2.1	4.22	2.47	5.38	3.27			11	35	9	32	12
		3.03	7.88	2.58	7.87	2.58			9	30	6	31	7
		2.52	7.14	3.23	3.42	3.59			7	28	15	25	6
	Mean	2.40167	5.21	2.575	5.33167	2.96667		Mean	9.16667	30.3333	9.5	31.1667	9.5
	SEM	0.312486	1.68897	0.101311	1.21436	0.323197		SEM	1.46249	4.78423	4.02989	1.85472	2.13542
Fig7E	number of metastatic nodules of lungs (DEN/CCl4/PB induced HCC mouse)
		WT	Pck1-LKO	Pck1-LKO+SAM	Pck1-LKO+sgCon	Pck1-KO+sg-S10
	number of metastatic nodules	1	9	2	12	5
		1	12	1	8	2
		1	5	4	7	1
		5	10	1	4	1
		3	6	3	13	2
		2	6	5	6	1
	Mean	2.16667	8	2.66667	8.33333	2
	SEM	1.46249	2.51661	1.16619	3.31059	1.46969
Fig7F	SAM Concentration in serum（μg/ml)							SAM Concentration in tissues（ng/mg)
		WT	Pck1-LKO	Pck1-LKO+SAM	Pck1-LKO+sgCon	Pck1-KO+sg-S10			WT	Pck1-LKO	Pck1-LKO+SAM	Pck1-LKO+sgCon	Pck1-KO+sg-S10
	SAM Concentration in serum（μg/ml)	1.23222	0.544715	1.0999	0.376302	0.319905		SAM Concentration in tissues（ng/mg)	31.7568	2.98532	19.0132	14.8681	18.9102
		0.732717	0.516089	0.861874	0.354165	0.393442			30.8403	4.4388	32.0677	10.7426	7.78523
		0.621437	0.347716	0.662326	0.343455	0.363661			23.3377	3.10105	25.084	11.9926	26.0599
		0.521504	0.437874	1.20891	0.605471	0.401982			28.5133	31.1531	45.3708	13.6771	13.5859
		0.429235	0.3039	0.528411	0.318213	0.431425			38.6607	18.4262	36.9675	14.7358	18.0239
		0.537827	0.273303	1.20139	0.269182	0.684562			36.2871	20.087	16.6284	28.1038	1.53649
	Mean	0.679157	0.403933	0.927135	0.377798	0.432496		Mean	31.566	13.3653	29.1886	15.6867	14.3169
	SEM	0.264377	0.103103	0.255956	0.104658	0.037855		SEM	5.00351	10.6457	9.1597	1.60407	6.05419

## Sheet: Fig9
Fig9C		PCK1 T/N	H3K9 T/N		Fig9D		S100A11 T/N	H3K9 T/N		Fig9E		PCK1 T/N	S100A11 T/N		Fig9F		S100A11 T/N	p-AKT T/N		Fig9G		MMP11 T/N	p-AKT T/N		Fig9H		p21 T/N	p-AKT T/N		Fig9I	SAM Concentration in serum（μg/ml)					Fig9J	SAM Concentration in tissues（ng/mg)
	1T/1N	0.520292	0.745089			1T/1N	1.54831	0.745089			1T/1N	0.520292	1.54831			1T/1N	1.54831	1.34477			1T/1N	2.30871	1.34477			1T/1N	1.55758	1.34477			HCC sample		Healthy control	Healthy sample			HCC specimens(T)		Surrounding nontumorous tissues(N)	Healthy sample
	2T/2N	0.269088	0.596833			2T/2N	3.02862	0.596833			2T/2N	0.269088	3.02862			2T/2N	3.02862	4.38831			2T/2N	2.27237	4.38831			2T/2N	0.142502	4.38831			HCC sample1	0.064413	healthy sample1	2.81779			1T	44.992	1N	47.2894
	3T/3N	0.208255	0.137305			3T/3N	1.02479	0.137305			3T/3N	0.208255	1.02479			3T/3N	1.02479	1.18332			3T/3N	2.34683	1.18332			3T/3N	0.737944	1.18332			HCC sample2	0.053165	healthy sample2	0.827297			2T	31.5322	2N	66.738
	4T/4N	0.833764	0.589728			4T/4N	1.00993	0.589728			4T/4N	0.833764	1.00993			4T/4N	1.00993	1.62286			4T/4N	0.923576	1.62286			4T/4N	1.01914	1.62286			HCC sample3	0.045777	healthy sample3	0.454402			3T	14.1821	3N	28.3266
	5T/5N	0.450681	0.639669			5T/5N	3.64436	0.639669			5T/5N	0.450681	3.64436			5T/5N	3.64436	2.9806			5T/5N	3.62209	2.9806			5T/5N	0.443255	2.9806			HCC sample4	0.061275	healthy sample4	0.37736			4T	26.9089	4N	67.4195
	6T/6N	0.310883	0.447582			6T/6N	3.6659	0.447582			6T/6N	0.310883	3.6659			6T/6N	3.6659	1.25852			6T/6N	2.30357	1.25852			6T/6N	0.300508	1.25852			HCC sample5	0.07088	healthy sample5	0.170902			5T	19.7504	5N	22.9986
	7T/7N	0.184607	0.125871			7T/7N	2.83879	0.125871			7T/7N	0.184607	2.83879			7T/7N	2.83879	2.02903			7T/7N	3.66446	2.02903			7T/7N	1.21695	2.02903			HCC sample6	0.07304	healthy sample6	3.96934			6T	5.38646	6N	35.0647
	8T/8N	0.804846	0.324575			8T/8N	1.84175	0.324575			8T/8N	0.804846	1.84175			8T/8N	1.84175	1.23158			8T/8N	2.91734	1.23158			8T/8N	0.813921	1.23158			HCC sample7	0.048482	healthy sample7	1.53346			7T	101.266	7N	148.338
	9T/9N	0.303222	0.146466			9T/9N	6.72104	0.146466			9T/9N	0.303222	6.72104			9T/9N	6.72104	0.985612			9T/9N	2.55664	0.985612			9T/9N	0.736362	0.985612			HCC sample8	0.161991	healthy sample8	0.963796			8T	53.8298	8N	11.6424
	10T/10N	0.207604	0.264464			10T/10N	6.79102	0.264464			10T/10N	0.207604	6.79102			10T/10N	6.79102	4.18686			10T/10N	2.63999	4.18686			10T/10N	0.142783	4.18686			HCC sample9	0.054116	healthy sample9	0.985361			9T	14.7096	9N	50.6417
	11T/11N	0.942328	0.101893			11T/11N	1.43296	0.101893			11T/11N	0.942328	1.43296			11T/11N	1.43296	1.30247			11T/11N	5.55861	1.30247			11T/11N	0.878631	1.30247			HCC sample10	0.049871	healthy sample10	0.780002			10T	17.4599	10N	18.129
	12T/12N	0.380293	0.122096			12T/12N	6.85198	0.122096			12T/12N	0.380293	6.85198			12T/12N	6.85198	0.988443			12T/12N	2.85355	0.988443			12T/12N	0.934953	0.988443			HCC sample11	0.269539	healthy sample11	3.66393			11T	55.0392	11N	50.9322
	13T/13N	1.17416	0.396351			13T/13N	0.976484	0.396351			13T/13N	1.17416	0.976484			13T/13N	0.976484	0.954319			13T/13N	2.9488	0.954319			13T/13N	0.751941	0.954319			HCC sample12	0.302482	healthy sample12	1.99944			12T	0.811258	12N	10.7934
	14T/14N	0.235882	0.11546			14T/14N	6.13399	0.11546			14T/14N	0.235882	6.13399			14T/14N	6.13399	5.06677			14T/14N	5.89084	5.06677			14T/14N	0.0492397	5.06677			HCC sample13	0.266756	healthy sample13	2.2841			13T	49.4773	13N	587.32
	15T/15N	0.60272	0.545915			15T/15N	1.45176	0.545915			15T/15N	0.60272	1.45176			15T/15N	1.45176	2.08211			15T/15N	4.05402	2.08211			15T/15N	1.19052	2.08211			HCC sample14	0.238153	healthy sample14	1.78531			14T	20.006	14N	90.6922
	16T/16N	0.290102	1.01851			16T/16N	3.42458	1.01851			16T/16N	0.290102	3.42458			16T/16N	3.42458	3.96545			16T/16N	8.52431	3.96545			16T/16N	0.252999	3.96545			HCC sample15	0.212447	healthy sample15	1.8403			15T	11.9405	15N	1.63178
	17T/17N	0.384331	0.326338			17T/17N	2.68208	0.326338			17T/17N	0.384331	2.68208			17T/17N	2.68208	2.50094			17T/17N	5.29506	2.50094			17T/17N	0.982033	2.50094			HCC sample16	0.262708	healthy sample16	22.8602			16T	11.5901	16N	164.949
	18T/18N	1.29265	1.30473			18T/18N	1.22845	1.30473			18T/18N	1.29265	1.22845			18T/18N	1.22845	1.01512			18T/18N	2.54476	1.01512			18T/18N	0.721675	1.01512			HCC sample17	0.187059	healthy sample17	8.64963			17T	14.877	17N	48.179
	19T/19N	0.190996	0.518706			19T/19N	4.28659	0.518706			19T/19N	0.190996	4.28659			19T/19N	4.28659	1.14723			19T/19N	2.77055	1.14723			19T/19N	0.455909	1.14723			HCC sample18	0.453486	healthy sample18	5.47652			18T	48.3375	18N	25.4438
	20T/20N	0.374268	0.383311			20T/20N	2.33374	0.383311			20T/20N	0.374268	2.33374			20T/20N	2.33374	2.33439			20T/20N	2.62965	2.33439			20T/20N	0.564939	2.33439			HCC sample19	0.211323	healthy sample19	3.23883			19T	6.80586	19N	131.466
	21T/21N	0.294137	0.327662			21T/21N	2.41179	0.327662			21T/21N	0.294137	2.41179			21T/21N	2.41179	2.22493			21T/21N	1.83902	2.22493			21T/21N	0.519429	2.22493			HCC sample20	0.22997	healthy sample20	2.61882			20T	82.6949	20N	7.20315
	22T/22N	0.189173	0.220116			22T/22N	1.32622	0.220116			22T/22N	0.189173	1.32622			22T/22N	1.32622	1.48418			22T/22N	2.35135	1.48418			22T/22N	0.488175	1.48418			HCC sample21	0.545994	healthy sample21	0.098808			21T	46.1123	21N	415.421
	23T/23N	0.79209	0.448478			23T/23N	1.32385	0.448478			23T/23N	0.79209	1.32385			23T/23N	1.32385	1.34035			23T/23N	0.953192	1.34035			23T/23N	0.559771	1.34035			HCC sample22	0.487499	healthy sample22	0.079005			22T	1.43369	22N	4.2375
	24T/24N	0.237592	0.323558			24T/24N	2.98456	0.323558			24T/24N	0.237592	2.98456			24T/24N	2.98456	1.87345			24T/24N	2.21792	1.87345			24T/24N	1.2944	1.87345			HCC sample23	0.619412	healthy sample23	0.053406			23T	2.41416	23N	8.51296
	25T/25N	0.761239	0.319871			25T/25N	1.25137	0.319871			25T/25N	0.761239	1.25137			25T/25N	1.25137	2.06535			25T/25N	1.30105	2.06535			25T/25N	0.99887	2.06535			HCC sample24	0.424746	healthy sample24	0.051184			24T	2.67866	24N	3.48751
	26T/26N	0.285349	0.986402			26T/26N	1.2392	0.986402			26T/26N	0.285349	1.2392			26T/26N	1.2392	1.80281			26T/26N	1.22229	1.80281			26T/26N	0.329563	1.80281			HCC sample25	0.447509	healthy sample25	0.04861			25T	1.63343	25N	2.70544
	27T/27N	0.85041	1.22885			27T/27N	1.30878	1.22885			27T/27N	0.85041	1.30878			27T/27N	1.30878	1.35762			27T/27N	1.21781	1.35762			27T/27N	0.551174	1.35762			HCC sample26	0.568351	healthy sample26	9.75973			26T	0.102788	26N	1.35569
	28T/28N	0.333	0.339823			28T/28N	4.49189	0.339823			28T/28N	0.333	4.49189			28T/28N	4.49189	2.53667			28T/28N	2.1583	2.53667			28T/28N	0.664244	2.53667			HCC sample27	0.457587	healthy sample27	3.55487			27T	2.29015	27N	23.892
	29T/29N	0.504261	0.681793			29T/29N	1.61599	0.681793			29T/29N	0.504261	1.61599			29T/29N	1.61599	1.40959			29T/29N	1.26311	1.40959			29T/29N	0.525303	1.40959			HCC sample28	0.32545	healthy sample28	1.84078			28T	2.38645	28N	19.8265
	30T/30N	0.537842	0.36862			30T/30N	1.67526	0.36862			30T/30N	0.537842	1.67526			30T/30N	1.67526	1.92197			30T/30N	2.19854	1.92197			30T/30N	1.57023	1.92197			HCC sample29	0.411479	healthy sample29	1.43112			29T	3.71304	29N	8.56864
	31T/31N	0.504091	0.55169			31T/31N	1.29958	0.55169			31T/31N	0.504091	1.29958			31T/31N	1.29958	1.06951			31T/31N	1.09236	1.06951			31T/31N	0.294597	1.06951			HCC sample30	0.281424	healthy sample30	1.12266			30T	5.03104	30N	8.98623
	32T/32N	0.944283	0.820697			32T/32N	1.02419	0.820697			32T/32N	0.944283	1.02419			32T/32N	1.02419	1.17529			32T/32N	2.29259	1.17529			32T/32N	0.641941	1.17529			HCC sample31	0.345007	healthy sample31	1.09552			31T	10.6563	31N	1.59512
	33T/33N	0.812293	0.612299			33T/33N	1.40213	0.612299			33T/33N	0.812293	1.40213			33T/33N	1.40213	1.12594			33T/33N	2.29276	1.12594			33T/33N	1.46651	1.12594			HCC sample32	0.825487	healthy sample32	0.878492			32T	0.305054	32N	4.15969
	34T/34N	0.622373	0.590774			34T/34N	0.991992	0.590774			34T/34N	0.622373	0.991992			34T/34N	0.991992	3.98661			34T/34N	2.20665	3.98661			34T/34N	0.242466	3.98661			HCC sample33	0.98396	healthy sample33	0.674198			33T	3.97999	33N	17.6204
	35T/35N	0.54981	0.241759			35T/35N	2.23181	0.241759			35T/35N	0.54981	2.23181			35T/35N	2.23181	2.0957			35T/35N	1.19639	2.0957			35T/35N	0.98376	2.0957			HCC sample34	0.892292	healthy sample34	0.745662			Mean	21.6465	Mean	64.7141
	36T/36N	0.710333	0.66714			36T/36N	2.12109	0.66714			36T/36N	0.710333	2.12109			36T/36N	2.12109	2.0814			36T/36N	1.26789	2.0814			36T/36N	1.19088	2.0814			HCC sample35	0.979759	healthy sample35	0.546997			SEM	24.9211	SEM	120.373
	37T/37N	0.336894	0.411458			37T/37N	2.73902	0.411458			37T/37N	0.336894	2.73902			37T/37N	2.73902	2.80768			37T/37N	2.22723	2.80768			37T/37N	0.829338	2.80768			HCC sample36	0.965242	healthy sample36	0.733584
	38T/38N	1.03165	0.525295			38T/38N	0.985934	0.525295			38T/38N	1.03165	0.985934			38T/38N	0.985934	1.32252			38T/38N	1.23622	1.32252			38T/38N	0.978649	1.32252			HCC sample37	0.668585	healthy sample37	0.453827
	39T/39N	1.04286	0.822417			39T/39N	1.5201	0.822417			39T/39N	1.04286	1.5201			39T/39N	1.5201	1.05213			39T/39N	2.2309	1.05213			39T/39N	0.903248	1.05213			HCC sample38	0.597285	healthy sample38	0.495062
	40T/40N	0.284688	0.488407			40T/40N	2.41504	0.488407			40T/40N	0.284688	2.41504			40T/40N	2.41504	1.10547			40T/40N	2.25858	1.10547			40T/40N	0.936698	1.10547			HCC sample39	0.650249	healthy sample39	0.485534
	41T/41N	0.229053	0.545197			41T/41N	0.777224	0.545197			41T/41N	0.229053	0.777224			41T/41N	0.777224	0.861421			41T/41N	2.24341	0.861421			41T/41N	0.811851	0.861421			HCC sample40	0.661492	healthy sample40	0.306758
	42T/42N	0.984415	0.546192			42T/42N	0.873966	0.546192			42T/42N	0.984415	0.873966			42T/42N	0.873966	1.07555			42T/42N	0.996871	1.07555			42T/42N	0.691592	1.07555			HCC sample41	0.742404	healthy sample41	0.297993
	43T/43N	0.497466	0.636786			43T/43N	2.79403	0.636786			43T/43N	0.497466	2.79403			43T/43N	2.79403	2.59312			43T/43N	3.95882	2.59312			43T/43N	0.536139	2.59312			HCC sample42	0.023957	healthy sample42	0.464445
	44T/44N	0.55403	0.638557			44T/44N	1.04645	0.638557			44T/44N	0.55403	1.04645			44T/44N	1.04645	1.20214			44T/44N	1.02033	1.20214			44T/44N	0.928576	1.20214			HCC sample43	0.017331	healthy sample43	0.266756
	45T/45N	1.01636	0.470567			45T/45N	1.36938	0.470567			45T/45N	1.01636	1.36938			45T/45N	1.36938	2.8676			45T/45N	2.28526	2.8676			45T/45N	0.799503	2.8676			HCC sample44	0.055236	healthy sample44	0.304365
	46T/46N	1.15872	0.700723			46T/46N	1.17752	0.700723			46T/46N	1.15872	1.17752			46T/46N	1.17752	1.19843			46T/46N	2.4278	1.19843			46T/46N	0.63043	1.19843			HCC sample45	0.01881	healthy sample45	0.315523
	47T/47N	0.701113	0.623103			47T/47N	0.980346	0.623103			47T/47N	0.701113	0.980346			47T/47N	0.980346	1.67832			47T/47N	2.40914	1.67832			47T/47N	1.39153	1.67832			HCC sample46	0.024003	healthy sample46	0.299006
	48T/48N	0.616576	0.698426			48T/48N	2.86918	0.698426			48T/48N	0.616576	2.86918			48T/48N	2.86918	1.75107			48T/48N	1.61361	1.75107			48T/48N	1.35532	1.75107			HCC sample47	0.028168	healthy sample47	0.196988
	49T/49N	0.926031	0.61111			49T/49N	3.34607	0.61111			49T/49N	0.926031	3.34607			49T/49N	3.34607	3.76386			49T/49N	4.88754	3.76386			49T/49N	0.353359	3.76386			HCC sample48	0.092152	healthy sample48	0.194508
																															HCC sample49	0.058913	healthy sample49	0.192994
																															HCC sample50	0.023742	healthy sample50	0.196255
																															HCC sample51	0.023908	healthy sample51	0.18737
																															HCC sample52	0.048761	healthy sample52	8.83107
																															HCC sample53	0.042225	healthy sample53	3.77523
																															HCC sample54	0.041191	healthy sample54	2.04128
																															HCC sample55	0.041096	healthy sample55	1.5319
																															HCC sample56	0.030582	healthy sample56	0.961113
																															HCC sample57	0.028599	healthy sample57	0.966842
																															HCC sample58	0.033034	healthy sample58	0.827907
																															HCC sample59	0.038207	healthy sample59	0.675169
																															HCC sample60	0.160344	healthy sample60	0.627203
																															HCC sample61	0.168004	healthy sample61	0.478314
																															HCC sample62	0.104565	healthy sample62	0.423064
																															HCC sample63	0.093922	healthy sample63	0.441846
																															HCC sample64	0.109212	healthy sample64	0.385059
																															HCC sample65	0.098788	healthy sample65	0.31306
																															HCC sample66	0.094055	healthy sample66	0.365087
																															HCC sample67	0.088379	healthy sample67	0.417239
																															HCC sample68	0.06954	healthy sample68	0.229648
																															HCC sample69	0.096652	healthy sample69	0.262426
																															HCC sample70	0.61793	healthy sample70	0.228219
																															HCC sample71	0.644642	healthy sample71	0.262527
																															HCC sample72	0.479853	healthy sample72	0.254697
																															HCC sample73	0.369739	healthy sample73	0.24907
																															HCC sample74	0.379701	healthy sample74	0.233193
																															HCC sample75	0.32318	healthy sample75	0.208061
																															HCC sample76	0.328477	healthy sample76	0.202725
																															HCC sample77	0.268787
																															HCC sample78	0.308841
																															HCC sample79	0.294079
																															HCC sample80	1.23846
																															HCC sample81	1.20583
																															HCC sample82	1.28306
																															HCC sample83	1.12192
																															HCC sample84	1.00943
																															HCC sample85	0.985892
																															HCC sample86	0.907052
																															HCC sample87	0.72761
																															HCC sample88	0.827955
																															HCC sample89	1.31937
																															HCC sample90	2.20454
																															HCC sample91	1.85858
																															HCC sample92	1.87779
																															HCC sample93	2.43413
																															HCC sample94	1.51011
																															HCC sample95	1.36985
																															HCC sample96	1.01341
																															HCC sample97	1.40196
																															HCC sample98	0.899846
																															HCC sample99	1.0176
																															HCC sample100	0.04646
																															HCC sample101	0.03122
																															HCC sample102	0.044417
																															HCC sample103	0.035603
																															HCC sample104	0.022292
																															HCC sample105	0.029013
																															HCC sample106	0.028313
																															HCC sample107	0.026273
																															HCC sample108	0.031491
																															HCC sample109	0.025987
																															Mean	0.444975	Mean	1.57712
																															SEM	0.510826	SEM	3.11704

## Sheet: FigS1
FigS1A	PLC/PRF/5																PLC/PRF/5
	Densitometric analysis of H3K27me2/H3									Mean			SEM				Densitometric analysis of H3K36me3/H3									Mean			SEM
	Parental			PKO1			PKO2			Parental	PKO1	PKO2	Parental	PKO1	PKO2		Parental			PKO1			PKO2			Parental	PKO1	PKO2	Parental	PKO1	PKO2
	1.14348	1.30803	1.16297	0.975713	1.10373	1.00298	0.873791	0.609785	0.83706	1.20483	1.02747	0.773545	0.0734092	0.0550569	0.116763		0.758077	0.937027	0.816123	1.13289	1.02732	1.12166	1.11806	1.03109	1.05756	0.837076	1.09396	1.0689	0.0745432	0.0473428	0.0363999
	SNU449																SNU449
	Densitometric analysis of H3K27me2/H3									Mean			SEM				Densitometric analysis of H3K36me3/H3									Mean			SEM
	Parental			PKO1			PKO2			Parental	PKO1	PKO2	Parental	PKO1	PKO2		Parental			PKO1			PKO2			Parental	PKO1	PKO2	Parental	PKO1	PKO2
	1.30742	1.12526	1.23563	0.908969	0.791315	0.879747	0.79211	1.10295	0.90208	1.22277	0.86001	0.93238	0.07492	0.0500184	0.128696		0.620277	0.870877	0.884587	1.15983	1.00585	1.00637	1.21147	1.1319	1.10107	0.791914	1.05735	1.14815	0.121494	0.0724656	0.046512
FigS1C	SK-Hep1
	(unbiased LC-MS) Relative metabolites level													Mean		SEM
		AdGFP						AdPCK1						AdGFP	AdPCK1	AdGFP	AdPCK1
	Citrate	1.56089	0.520452	0.897999	1.03505	1.09995	0.885661	0.366971	0.736635	0.413526	0.477721	0.34444	0.339269	1	0.446427	0.310713	0.13813
	cis-Aconitate	1.44495	0.75874	0.986863	1.00362	0.893646	0.912174	0.519725	0.760128	0.609134	0.797126	0.431184	0.450432	1	0.594621	0.214243	0.142433

## Sheet: Fig.S2
FigS2A	SK-Hep1
	13C-labeled (rel. to control)/U5-[13C]-glutamine									Mean		SEM
		AdGFP				AdPCK1				AdGFP	AdPCK1	AdGFP	AdPCK1
	Malate M+4	1	0.97811	0.997602	1.01319	0.906346	0.886187	0.868931	0.863259	0.997224	0.881181	0.0125297	0.0168047
	Fumarate M+4	1	0.960686	1.0143	1.03602	0.920013	0.802548	0.905281	0.862142	1.00275	0.872496	0.027466	0.0456416
FigS2B	SK-Hep1
	13C-labeled (rel. to control)/U3-[13C]-pyruvate									Mean		SEM
		AdGFP				AdPCK1				AdGFP	AdPCK1	AdGFP	AdPCK1
	OAA M+2	1	1.16381	1.17398	1.40262	0.830157	0.863047	0.727887	0.644145	1.1851	0.766309	0.143313	0.0863642
FigS2C	SK-Hep1
	13C-labeled (rel. to control)/U5-[13C]-methionine									Mean		SEM
		AdGFP				AdPCK1				AdGFP	AdPCK1	AdGFP	AdPCK1
	S-Adenosyl methionine M+5	1	1.01194	0.991166	1.00718	0.98635	0.982948	1.00388	0.998166	1.00257	0.992837	0.00783561	0.00851829
FigS2D	PLC/PRF/5 cell growth
		Parental			PKO			PKO+3PG			PKO+SAM			Mean				SEM	SEM
	Day 1	0.774215	0.782611	0.84701	0.855049	0.787822	0.773819	0.757777	0.809942	0.792354	0.812959	0.819624	0.786816	Parental	PKO	PKO+3PG	PKO+SAM	Parental	PKO	PKO+3PG	PKO+SAM
	Day 2	1.47327	1.50578	1.39488	1.84793	1.94633	1.92799	1.42054	1.48858	1.47499	1.61311	1.43709	1.43559
	Day 3	4.29326	4.40545	4.51134	6.75916	5.8886	6.93961	4.11851	5.15332	4.28218	4.24223	5.17264	4.73799
	Day 4	8.75709	8.00841	9.21817	12.2889	13.1744	12.2292	9.49487	10.078	9.30276	8.9901	9.8893	10.0871
	Day 5	12.4651	11.2102	11.7391	16.315	17.4813	15.8409	11.9785	13.7939	14.0694	13.1296	11.5741	12.9566	11.8048	16.5457	13.2806	12.5534	0.514394	0.689259	0.927557	0.696087
FigS2E	PLC/PRF/5
		colony formation assays			Mean	SEM			transwell assays			Mean	SEM			wound scratch assays			Mean	SEM
	Parental	82	98	121	100.333	16.0069		Parental	1.08268	1.02372	0.893602	1	0.0789914		Parental	34.1232	35.9813	34.434	34.8462	0.812633
	PKO	220	189	270	226.333	33.37		PKO	1.56088	1.33795	1.47207	1.45697	0.0916325		PKO	61.5741	56.8075	59.3458	59.2425	1.94731
	PKO+3PG	73	87	122	94	20.6074		PKO+3PG	1.02656	1.09635	1.0581	1.06034	0.028538		PKO+3PG	35.0467	35.9813	38.0282	36.3521	1.24508
	PKO+SAM	77	90	123	96.6667	19.362		PKO+SAM	0.832923	0.942608	0.930638	0.902056	0.0491283		PKO+SAM	34.1121	31.2796	33.8028	33.0649	1.26866
FigS2G	SK-Hep1 cell growth
		AdGFP			AdPCK1			AdPCK1+sgPHGDH			AdPCK1+NCT503			Mean				SEM	SEM
	Day 1	0.809704	0.782957	0.766302	0.799932	0.778331	0.79972	0.778389	0.799909	0.861214	0.811976	0.838803	0.772764	AdGFP	AdPCK1	AdPCK1+sgPHGDH	AdPCK1+NCT503	AdGFP	AdPCK1	AdPCK1+sgPHGDH	AdPCK1+NCT503
	Day 2	1.82841	1.62045	1.65339	1.2437	1.26234	1.23144	1.80848	1.70211	1.75135	1.6503	1.71574	1.69699
	Day 3	5.52568	4.32601	4.01886	2.87026	2.97617	2.92279	4.29867	3.88848	3.93565	3.92958	3.89515	4.13399
	Day 4	9.00929	8.34659	9.40945	5.72408	5.29363	5.63227	7.36674	7.90276	6.95965	7.50095	7.66047	7.218
	Day 5	14.8787	13.6573	14.9286	10.4619	9.97519	8.63206	13.2198	14.0788	13.9592	12.9916	13.0809	11.7956	14.4882	9.68972	13.7526	12.6227	0.587924	0.773826	0.379921	0.585961
FigS2H	SK-Hep1
		colony formation assays			Mean	SEM			transwell assays			Mean	SEM			wound scratch assays			Mean	SEM
	AdGFP	193	233	178	201.333	23.214		AdGFP	0.837953	1.07697	1.08508	1	0.114632		AdGFP	70.2128	67.6856	56.7686	64.889	5.83395
	AdPCK1	113	89	119	107	12.9615		AdPCK1	0.598205	0.603118	0.510275	0.570532	0.0426557		AdPCK1	33.7838	35.5556	41.704	37.0145	3.39401
	AdPCK1+sgPHGDH	147	159	155	153.667	4.98888		AdPCK1+sgPHGDH	0.745404	0.806346	0.796423	0.782724	0.0266986		AdPCK1+sgPHGDH	49.3274	59.1111	54.2986	54.2457	3.99438
	AdPCK1+NCT503	162	157	179	166	9.4163		AdPCK1+NCT503	0.83632	0.823158	0.730218	0.796565	0.0472214		AdPCK1+NCT503	52.8889	53.9474	50.4425	52.4262	1.46779
FigS2J	PLC/PRF/5 cell growth
		Parental			PKO			PKO/SUV-KO			PKO+3PG			PKO/SUV-KO+3PG			Mean					SEM
	Day 1	0.823715	0.830691	0.77035	0.762184	0.783354	0.805021	0.846178	0.795776	0.803959	0.761071	0.803622	0.827804	0.806852	0.786557	0.792866	Parental	PKO	PKO/SUV-KO	PKO+3PG	PKO/SUV-KO+3PG	Parental	PKO	PKO/SUV-KO	PKO+3PG	PKO/SUV-KO+3PG
	Day 2	1.40092	1.49282	1.44173	1.59948	1.67642	1.67002	1.90701	1.93762	1.9464	1.40768	1.51447	1.57012	1.98791	1.97921	1.97237
	Day 3	3.92562	3.76737	4.17528	6.16216	5.24012	5.65474	7.57621	7.0477	7.36674	4.16266	4.83546	4.19913	6.76614	7.3312	6.97293
	Day 4	9.64374	8.66619	9.35651	12.3026	13.1906	11.969	13.6781	12.9258	13.8219	9.55781	10.0152	9.84398	14.2929	14.1966	14.0751
	Day 5	13.4985	12.5429	13.2524	16.3728	17.6967	16.6807	18.4233	18.2786	18.7821	13.0306	13.1308	13.6921	17.7436	18.3853	18.6489	13.0979	16.9167	18.4947	13.2845	18.2593	0.40513	0.565661	0.211657	0.291133	0.38019
FigS2K	PLC/PRF/5
		colony formation assays			Mean	SEM			transwell assays			Mean	SEM			wound scratch assays			Mean	SEM
	Parental	97	110	86	97.6667	9.80929		Parental	1.03994	0.967777	0.992285	1	0.0299605		Parental	39.4366	37.7358	39.3365	38.8363	0.779223
	PKO	202	226	187	205	16.0624		PKO	1.40467	1.34987	1.43516	1.39657	0.0352844		PKO	58.0952	61.3207	47.8673	55.7611	5.73498
	PKO/SUV-KO	276	289	258	274.333	12.7105		PKO/SUV-KO	1.50418	1.39223	1.52197	1.47279	0.0574258		PKO/SUV-KO	81.4815	81.1321	77.2512	79.9549	1.91714
	Parental+3PG	65	74	48	62.3333	10.7806		Parental+3PG	0.543192	0.851557	0.579803	0.658184	0.13755		Parental+3PG	18.4834	17.5356	20	18.673	1.015
	PKO+3PG	106	112	87	101.667	10.6562		PKO+3PG	0.749052	0.782087	0.777063	0.769401	0.0145341		PKO+3PG	25.1163	25.7143	22.7488	24.5265	1.28047
	PKO/SUV-KO+3PG	269	279	251	266.333	11.5854		PKO/SUV-KO+3PG	1.3759	1.40576	1.4575	1.41306	0.0337102		PKO/SUV-KO+3PG	74.4076	80.1887	77.5701	77.3888	2.3636

[truncated: 3 more sheets: FigS3, FigS4, FigS6]
